# Supplementary material for: 5-Year prognostic value of the right ventricular strain-area loop in patients with pulmonary hypertension
Source: Eur Heart J Cardiovasc Imaging. 2020 Jul 6;22(2):188–95. doi: 10.1093/ehjci/jeaa143 (PMC7822639; doi:10.1093/ehjci/jeaa143)
Supplement: jeaa143_Supplementary_Data [file jeaa143_supplementary_data.zip]

Archive with 4 entries (3 files):
- jeaa143-suppl_data/
- jeaa143-suppl_data/Supplementary table 1.docx
- jeaa143-suppl_data/Supplementary table 2.docx
- jeaa143-suppl_data/Supplementary table 3.docx
